# Supplementary material for: Excellent Catalytic Performance of ISOBAM Stabilized Co/Fe Colloidal Catalysts toward KBH4 Hydrolysis
Source: Nanomaterials (Basel). 2022 Aug 30;12(17):2998. doi: 10.3390/nano12172998 (PMC9458076; doi:10.3390/nano12172998)
Supplement: Supplementary file 1 [file nanomaterials-12-02998-s001.zip]

Archive with 1 entries (1 files):
- nanomaterials-1861296-supplementary.pdf
